# Supplementary material for: A Novel Phage Infecting the Marine Photoheterotrophic Bacterium Citromicrobium bathyomarinum
Source: Viruses. 2022 Mar 2;14(3):512. doi: 10.3390/v14030512 (PMC8953757; doi:10.3390/v14030512)
Supplement: Supplementary file 1 [file viruses-14-00512-s001.zip]

Archive with 4 entries (4 files):
- Dataset-S1.xlsx
- Dataset-S2.xlsx
- Dataset-S3.xlsx
- Supplementary Tables&Figures.pdf
