# Supplementary material for: A Novel Phage Infecting the Marine Photoheterotrophic Bacterium Citromicrobium bathyomarinum
Source: Viruses. 2022 Mar 2;14(3):512. doi: 10.3390/v14030512 (PMC8953757; doi:10.3390/v14030512)
Supplement: Supplementary file 1 [file viruses-14-00512-s001.zip › Dataset-S1.xlsx]

## Sheet: Sheet1
Gene	Strand	Start (bp)	Stop (bp)	Amino acid length (aa)	Putative function	Best matched organism	Homolog accession#	%Coverage	%Identity	BLASTp e-value
g001	-	384	124	86	Hypothetical protein	n/a	n/a	n/a	n/a	n/a
g002	-	636	460	58	Hypothetical protein	n/a	n/a	n/a	n/a	n/a
g003	-	1466	1026	146	Hypothetical protein	Sphingobium phage Lacusarx	n/a	n/a	n/a	n/a
g004	-	1771	1640	43	Hypothetical protein	n/a	n/a	n/a	n/a	n/a
g005	-	2268	1783	161	Hypothetical protein	n/a	n/a	n/a	n/a	n/a
g006	-	3074	2418	218	Hypothetical protein	Erythrobacter aureus	WP_115418269.1	0.99	0.4978	3e-58
g007	-	3420	3205	71	Hypothetical protein	Acidobacteriia bacterium	MBZ5690126.1	0.83	0.4746	2e-11
g008	-	3676	3413	87	Hypothetical protein	Sphingomonas sp. NFR04	SFJ48135.1	0.78	0.4853	2e-12
g009	-	4233	3829	134	Hypothetical protein	Agrobacterium tumefaciens	WP_174033941.1	0.86	0.4188	4e-18
g010	-	4490	4308	60	Alternative ribosome-rescue factor A	n/a	n/a	n/a	n/a	n/a
g011	-	4704	4471	77	Hypothetical protein	n/a	n/a	n/a	n/a	n/a
g012	-	5130	4861	89	Hypothetical protein	Pseudaminobacter soli	WP_188254389.1	0.98	0.4318	1e-16
g013	-	5798	5298	166	Antirestriction protein ArdA	Bordetella bronchiseptica	WP_033463177.1	0.98	0.4878	2e-32
g014	-	6284	6027	85	Hypothetical protein	Sphingomonas sp. LH128	EJU09780.1	0.97	0.3778	2e-09
g015	-	6526	6281	81	Hypothetical protein	n/a	n/a	n/a	n/a	n/a
g016	-	6759	6523	78	Hypothetical protein	n/a	n/a	n/a	n/a	n/a
g017	-	7804	6920	294	Hypothetical protein	Rhizobiaceae bacterium	MBO6814548.1	0.86	0.3372	5e-28
g018	-	8190	8032	52	Hypothetical protein	n/a	n/a	n/a	n/a	n/a
g019	-	8336	8187	49	Hypothetical protein	n/a	n/a	n/a	n/a	n/a
g020	-	8536	8333	67	Hypothetical protein	n/a	n/a	n/a	n/a	n/a
g021	-	8925	8767	52	Hypothetical protein	n/a	n/a	n/a	n/a	n/a
g022	-	9149	8922	75	Hypothetical protein	n/a	n/a	n/a	n/a	n/a
g023	-	9756	9361	131	Hypothetical protein	n/a	n/a	n/a	n/a	n/a
g024	-	11981	10296	561	Phage terminase large subunit	Erythrobacter phage vB_EliS-L02	UIS25300.1	0.98	0.576	0
g025	-	12549	11932	205	Phage terminase small subunit	Erythrobacter phage vB_EliS-L02	UIS25299.1	0.6	0.3968	2e-23
g026	-	13064	12546	172	Crossover junction endodeoxyribonuclease RuvC	Sphingobium phage Lacusarx	YP_009600899.1	0.98	0.4911	5e-37
g027	-	13483	13154	109	Hypothetical protein	n/a	n/a	n/a	n/a	n/a
g028	+	14557	15099	180	Hypothetical protein	n/a	n/a	n/a	n/a	n/a
g029	+	15092	15391	99	Hypothetical protein	n/a	n/a	n/a	n/a	n/a
g030	+	15388	15750	120	Hypothetical protein	n/a	n/a	n/a	n/a	n/a
g031	+	15747	16061	104	Hypothetical protein	Erythrobacter aureus	WP_115418278.1	0.78	0.4524	4e-10
g032	+	16058	16945	295	Hypothetical protein	n/a	n/a	n/a	n/a	n/a
g033	+	16942	17295	117	Hypothetical protein	n/a	n/a	n/a	n/a	n/a
g034	+	17292	17891	199	Phosphate/Polynucleotide kinase	Erythrobacter phage vB_EliS-L02	UIS25280.1	0.87	0.3708	2e-21
g035	+	17888	18460	190	Hypothetical protein	n/a	n/a	n/a	n/a	n/a
g036	+	18457	18708	83	Hypothetical protein	n/a	n/a	n/a	n/a	n/a
g037	+	18708	18953	81	Hypothetical protein	n/a	n/a	n/a	n/a	n/a
g038	+	18950	19162	70	Hypothetical protein	n/a	n/a	n/a	n/a	n/a
g039	+	19191	19415	74	Hypothetical protein	n/a	n/a	n/a	n/a	n/a
g040	+	19415	19681	88	Hypothetical protein	n/a	n/a	n/a	n/a	n/a
g041	+	19678	19995	105	Hypothetical protein	n/a	n/a	n/a	n/a	n/a
g042	+	20063	20827	254	High frequency of lysogenization K (HflK) family	Permianibacter aggregans	WP_133589187.1	0.95	0.378	9e-47
g043	+	20912	21439	175	Hypothetical protein	Erythrobacter phage vB_EliS-L02	UIS25278.1	0.85	0.3947	3e-21
g044	+	21385	22161	258	Hypothetical protein	n/a	n/a	n/a	n/a	n/a
g045	+	22151	22366	71	Hypothetical protein	n/a	n/a	n/a	n/a	n/a
g046	+	22368	22550	60	Hypothetical protein	n/a	n/a	n/a	n/a	n/a
g047	+	22552	22941	129	Hypothetical protein	n/a	n/a	n/a	n/a	n/a
g048	+	23023	23358	111	Formate dehydrogenase N, β subunit	n/a	n/a	n/a	n/a	n/a
g049	+	23431	23631	66	Hypothetical protein	Phaeobacter phage MD18	QJA43003.1	0.68	0.6	1e-08
g050	+	23628	24119	163	Hypothetical protein	n/a	n/a	n/a	n/a	n/a
g051	+	24116	24391	91	Hypothetical protein	Agrobacterium rhizogenes	WP_142841001.1	0.86	0.5823	2e-19
g052	+	24388	24594	68	Hypothetical protein	n/a	n/a	n/a	n/a	n/a
g053	+	24707	24874	55	Hypothetical protein	n/a	n/a	n/a	n/a	n/a
g054	+	25028	25495	155	Hypothetical protein	n/a	n/a	n/a	n/a	n/a
g055	+	25488	26105	205	Hypothetical protein	n/a	n/a	n/a	n/a	n/a
g056	+	26092	26481	129	Moco carrier proteins	Solirubrobacterales bacterium	MBA2348784.1	0.89	0.4188	9e-23
g057	+	26483	27847	454	ATPase family associated with various cellular activities (AAA)	Candidatus Macondimonas diazotrophica	WP_135282878.1	0.82	0.4441	3e-100
g058	+	27916	28269	117	Hypothetical protein	Hyphomonas sp.	MBA4228692.1	0.98	0.3478	6e-08
g059	+	28273	28596	107	Hypothetical protein	n/a
g060	+	28593	29219	208	Hypothetical protein	Rhizobium cellulosilyticum	MBB2878666.1	0.93	0.3284	5e-10
g061	+	29216	29563	115	Hypothetical protein	Erythrobacter sp. SD-21	WP_006834154.1	1	0.5391	2e-35
g062	+	29620	29913	97	Hypothetical protein	n/a	n/a	n/a	n/a	n/a
g063	+	29913	30062	49	Hypothetical protein	n/a	n/a	n/a	n/a	n/a
g064	+	30049	30417	122	Hypothetical protein	n/a	n/a	n/a	n/a	n/a
g065	+	30414	30815	133	Hypothetical protein	n/a	n/a	n/a	n/a	n/a
g066	+	30812	31372	186	ROS/MUCR transcriptional regulator	Magnetospirillum sp. ME-1	WP_085373451.1	0.48	0.4111	3e-13
g067	+	31405	32217	270	CRISPR-Cas inhibitor AcrVA2	Erythrobacter phage vB_EliS-L02	UIS25262.1	0.95	0.3321	3e-32
g068	+	32219	32560	113	Hypothetical protein	n/a	n/a	n/a	n/a	n/a
g069	+	32626	32838	70	Hypothetical protein	n/a	n/a	n/a	n/a	n/a
g070	+	32841	33053	70	Hypothetical protein	n/a	n/a	n/a	n/a	n/a
g071	+	33053	33244	63	Hypothetical protein	n/a	n/a	n/a	n/a	n/a
g072	+	33241	33501	86	Hypothetical protein	n/a	n/a	n/a	n/a	n/a
g073	+	33840	35132	430	Tyrosine-type recombinase/integrase	Sphingomonas sp. LMO-1	WP_156679381.1	0.89	0.4078	8e-98
g074	+	35419	35652	77	Hypothetical protein	n/a	n/a	n/a	n/a	n/a
g075	+	35657	35917	86	Hypothetical protein	n/a	n/a	n/a	n/a	n/a
g076	+	35907	36545	212	DnaJ-class molecular chaperone	Sphingopyxis terrae	MBD3746700.1	0.56	0.3438	2e-10
g077	+	36545	36760	71	Helix-turn-helix	Sphingomonadales	WP_066045880.1	0.97	0.7826	7e-33
g078	+	36757	37263	168	Hypothetical protein	Croceicoccus gelatinilyticus	WP_213177181.1	0.43	0.4865	5e-10
g079	+	37260	37511	83	Hypothetical protein	Devosia sp. SL43	WP_236900062.1	0.77	0.6719	2e-21
g080	-	37686	37486	66	Hypothetical protein	n/a	n/a	n/a	n/a	n/a
g081	-	37955	37686	89	Hypothetical protein	n/a	n/a	n/a	n/a	n/a
g082	-	38356	38075	93	Hypothetical protein	Aurantiacibacter arachoides	WP_131453538.1	0.77	0.4521	6e-09
g083	-	38810	38340	156	Hypothetical protein	n/a	n/a	n/a	n/a	n/a
g084	-	39208	38807	133	Hypothetical protein	n/a	n/a	n/a	n/a	n/a
g085	-	39669	39289	126	Hypothetical protein	n/a	n/a	n/a	n/a	n/a
g086	-	40085	39666	139	Hypothetical protein	Erythrobacter phage vB_EliS-L02	UIS25256.1	0.94	0.447	3e-29
g087	-	40618	40175	147	dCMP deaminase	Sphingobium phage Lacusarx	YP_009600817.1	0.91	0.5672	1e-43
g088	-	43758	40705	1017	Bifunctional DNA primase/polymerase	Erythrobacter phage vB_EliS-L02	UIS25254.1	0.94	0.5346	0
g089	-	44177	43755	140	Bacterial proteasome homolog	n/a	n/a	n/a	n/a	n/a
g090	-	44714	44301	137	Hypothetical protein	n/a	n/a	n/a	n/a	n/a
g091	-	45377	44778	199	Tyrosine-type recombinase/integrase	Sphingobium phage Lacusarx	YP_009600809.1	1	0.4724	6e-55
g092	-	45822	45454	122	Hypothetical protein	n/a	n/a	n/a	n/a	n/a
g093	-	45994	45809	61	Hypothetical protein	Sphingobium phage Lacusarx	YP_009600807.1	0.98	0.6	8e-19
g094	-	46197	45994	67	Hypothetical protein	Sphingobium phage Lacusarx	YP_009600806.1	0.82	0.4821	2e-08
g095	+	46286	48433	715	Lysis inhibition RIIA	Erythrobacter phage vB_EliS-L02	UIS25250.1	0.85	0.3549	3e-107
g096	+	48430	49518	362	Lysis inhibition RIIB	Sphingobium phage Lacusarx	YP_009600804.1	0.72	0.5665	2e-105
g097	+	49515	50081	188	Hypothetical protein	n/a	n/a	n/a	n/a	n/a
g098	+	50083	50430	115	Hypothetical protein	Novosphingobium guangzhouense	WP_103096535.1	0.8	0.3469	1e-06
g099	+	50433	52157	574	DEAD-like helicase	Sphingobium phage Lacusarx	YP_009600800.1	0.98	0.5128	0
g100	+	52207	52500	97	Hypothetical protein	n/a	n/a	n/a	n/a	n/a
g101	+	52506	53132	208	Metal-dependent phosphohydrolases	Sphingobium phage Lacusarx	YP_009600795.1	0.87	0.4595	5e-46
g102	+	53132	53860	242	Type I RM system methyltransferase	Erythrobacter phage vB_EliS-L02	UIS25245.1	0.96	0.4851	3e-67
g103	+	53869	55476	535	Putative T5 A1-like protein	Sphingobium phage Lacusarx	YP_009600792.1	0.97	0.5158	0
g104	+	55519	57768	749	Family A polymerase	Erythrobacter phage vB_EliS-L02	UIS25242.1	1	0.6304	0
g105	+	57768	58229	153	Swarming motility protein YbiA	Myxococcales bacterium	MCB9751740.1	0.92	0.5177	3e-41
g106	+	58229	58528	99	Hypothetical protein	n/a	n/a	n/a	n/a	n/a
g107	+	58525	58674	49	Hypothetical protein	n/a	n/a	n/a	n/a	n/a
g108	+	58671	59309	212	DEDDh 3'-5' exonuclease domain family	Sphingobium phage Lacusarx	YP_009600786.1	0.95	0.4158	4e-49
g109	+	59302	59649	115	Hypothetical protein	Sphingobium phage Lacusarx	YP_009600784.1	0.93	0.3394	5e-09
g110	+	59646	60773	375	Exonuclease	Erythrobacter phage vB_EliS-L02	UIS25238.1	0.91	0.596	2e-136
g111	+	60877	61914	345	Polyribonucleotide nucleotidyltransferase	Sphingobium phage Lacusarx	YP_009600778.1	0.63	0.543	1e-71
g112	+	61997	62308	103	Hypothetical protein	Sphingobium phage Lacusarx	YP_009600777.1	0.74	0.3506	8e-05
g113	+	62314	62625	103	Hypothetical protein	n/a	n/a	n/a	n/a	n/a
g114	+	62738	64084	448	RecD/TraA helicase	Erythrobacter phage vB_EliS-L02	UIS25236.1	0.99	0.5781	1e-164
g115	+	64251	64841	196	dNMP kinase	Erythrobacter phage vB_EliS-L02	UIS25235.1	0.77	0.5855	4e-50
g116	+	64838	65758	306	Thymidylate synthase ThyX	Erythrobacter phage vB_EliS-L02	UIS25224.1	0.96	0.5424	6e-98
g117	+	65740	66015	91	Hypothetical protein	n/a	n/a	n/a	n/a	n/a
g118	+	66012	66584	190	MazG	Erythrobacter phage vB_EliS-L02	UIS25234.1	0.96	0.4154	9e-37
g119	+	66687	67382	231	MazG	Planctomycetes bacterium	MBV9125625.1	0.35	0.6296	1e-26
g120	+	67379	67543	54	Hypothetical protein	n/a	n/a	n/a	n/a	n/a
g121	+	67540	68109	189	Seryl-tRNA synthetase	Candidatus Obscuribacterales bacterium	MBY0548610.1	0.95	0.367	9e-28
g122	+	68201	68680	159	GIY-YIG nuclease	Cellulophaga baltica	WP_029446131.1	0.74	0.3417	3e-11
g123	+	68749	70521	590	RNR subunit alpha	Sphingobium phage Lacusarx	YP_009600764.1	0.94	0.643	0
g124	+	70556	71824	422	RNR subunit beta	Robiginitomaculum sp.	MBL4871587.1	0.91	0.6154	7e-167
g125	+	71992	72693	233	LexA-like repressor	Sphingobium phage Lacusarx	YP_009600761.1	0.98	0.3617	3e-36
g126	-	72883	72788	31	Hypothetical protein	n/a	n/a	n/a	n/a	n/a
g127	-	74971	72887	694	NAD-dependent DNA ligase	Sphingobium phage Lacusarx	YP_009600758.1	0.96	0.4771	0
g128	-	75293	75042	83	Hypothetical protein	n/a	n/a	n/a	n/a	n/a
g129	-	75678	75241	145	Hypothetical protein	Erythrobacter phage vB_EliS-L02	UIS25223.1	0.73	0.4336	2e-11
g130	-	76514	75678	278	1,6-anhydro-N-acetylmuramyl-L-alanine amidase	Sphingobium phage Lacusarx	YP_009600755.1	0.98	0.4444	2e-60
g131	-	77288	76518	256	Tail-related Gp131	Nitratireductor aquibiodomus	WP_065815597.1	0.95	0.2941	3e-08
g132	-	78552	77311	413	Tail-related Gp132	uncultured Caudovirales phage	CAB4138748.1	0.92	0.2406	6e-15
g133	-	80534	78549	661	Tail fiber	Erythrobacter phage vB_EliS-L02	UIS25219.1	1	0.574	0
g134	-	84045	80581	1154	Megatron	Erythrobacter phage vB_EliS-L02	UIS25218.1	1	0.4926	0
g135	-	84455	84045	136	Cell wall-associated peptidase	Erythrobacter phage vB_EliS-L02	UIS25217.1	0.79	0.6574	2e-46
g136	-	85836	84445	463	Hub	Erythrobacter phage vB_EliS-L02	UIS25216.1	0.99	0.6538	0
g137	-	86441	85833	202	Distal tail	Sphingobium phage Lacusarx	YP_009600749.1	0.98	0.5871	6e-78
g138	-	90628	86441	1395	Tail tape-measure	Sphingobium phage Lacusarx	YP_009600748.1	0.93	0.373	0
g139	-	91005	90625	126	Pre-tape measure chaperone	Sphingobium phage Lacusarx	YP_009600747.1	0.49	0.4677	2e-13
g140	-	91412	91014	132	Pre-tape measure chaperone	Sphingobium phage Lacusarx	YP_009600746.1	0.88	0.4454	9e-24
g141	-	91665	91555	36	Hypothetical protein	n/a	n/a	n/a	n/a	n/a
g142	-	93434	91665	589	Major tail tube	Erythrobacter phage vB_EliS-L02	UIS25211.1	0.99	0.5966	0
g143	-	93993	93556	145	Tail completion	Sphingobium phage Lacusarx	YP_009600743.1	0.95	0.4245	3e-24
g144	-	94475	93990	161	Neck	Sphingobium phage Lacusarx	YP_009600742.1	0.85	0.5396	6e-44
g145	-	94843	94472	123	Head-tail connector FII	Sphingobium phage Lacusarx	YP_009600741.1	0.98	0.3443	3e-12
g146	-	95356	94847	169	Head-tail connector Yqbg	Sphingobium phage Lacusarx	YP_009600740.1	1	0.426	5e-42
g147	-	95865	95440	141	Hypothetical protein	n/a	n/a	n/a	n/a	n/a
g148	-	96399	95953	148	Minor capsid	Erythrobacter phage vB_EliS-L02	UIS25207.1	0.96	0.5	4e-27
g149	-	97412	96489	307	Major capsid	Erythrobacter phage vB_EliS-L02	UIS25205.1	0.99	0.6873	1e-151
g150	-	98302	97538	254	Capsid assembly scaffolding	Sphingobium phage Lacusarx	YP_009600736.1	0.99	0.5742	1e-86
g151	-	98691	98494	65	Hypothetical protein	n/a	n/a	n/a	n/a	n/a
g152	-	100410	98695	571	Portal	Sphingobium phage Lacusarx	YP_009600734.1	0.93	0.6133	0
g153	-	100950	100660	96	Hypothetical protein	n/a	n/a	n/a	n/a	n/a
g154	-	102493	100982	503	Hypothetical protein	n/a	n/a	n/a	n/a	n/a
g155	-	103028	102600	142	Hypothetical protein	Ramlibacter sp.	MBX3653196.1	1	0.7063	4e-63
g156	-	103893	103144	249	Phosphate starvation-inducible protein PhoH	Betaproteobacteria bacterium TMED156	OUW05794.1	0.88	0.5158	5e-71
n/a: no matches
