# Supplementary material for: A Novel Phage Infecting the Marine Photoheterotrophic Bacterium Citromicrobium bathyomarinum
Source: Viruses. 2022 Mar 2;14(3):512. doi: 10.3390/v14030512 (PMC8953757; doi:10.3390/v14030512)
Supplement: Supplementary file 1 [file viruses-14-00512-s001.zip › Dataset-S2.xlsx]

## Sheet: vB_CbaS-RXM
vB_CbaS-RXM	Amino-acid	Annotation	Functional category	Blastp						NCBI conserved domain			HHpred							Phyre2
Gp#	sequence			Max Score	Total Score	Query Cover	E-value	Per. Ident	GenBank accession	Accession	E-Value	Bitscore	PDB accession	Probability	E-value	Score	SS	Aligned cols	Target Length	Template	Confidence	Coverage	% i.d.
10	MQRKQRNPLAGTLANPAFRQRKVRPLKGRGSYTRKGRSKGLPFPYLAQVFVNLNGTGLPR	Alternative ribosome-rescue factor A (ArfA)	protein metabolism										5MGP	99.77	3.6e-19	103.02	2.9	36	45	5U4J	96.1	60	42
48	MKYLGYLAITGIAAMLLYALFHYITHGPKVVDEETFIAHVAGNRSCSYHGYCYGSMVKGDGTTAYGFRHGTCTGSQDYTADRFHQKWHYSKKPHKTGERTIERDTSEGSCS	Formate dehydrogenase N	electron transfer							cl07691	2.57041e-06	41.0824								1KQF	89.2	25	36
56	MSRADEIAVVTGGTRWKDPIFVRENLDAFHARRPIREMICGMAEGVDMMAYHWCNLRGIPVREFPADWHEHEHRAGPIRNQEMIDENPDITVGLVFPGHRGTIDMTRRLRKAGIERVFFEPKTSIADWG	Moco carrier proteins	nutrient assimilation										6Y01	99.71	5.9e-15	94.14	15.6	117	178	3IMK	99.8	91	21
57	MTDPTTAATAAISALDTIHSFPDFLVYLRNQFFENEFLQAGVVGGALVALRGVPAKLFRWLKFWTTVEMSFNSDTADYKQIAAFVSEEVVNQRWSRQFNYQAERSWDRESYEDVSVHMGLSIGYGRHFGSYKGRFAIIFRSLEESQQTKEFKERLHIMLISRSRKLLSGLSDEVAARVAKGQTEKFVSMYINSGDWWKRTGKLPLRPLSTVFTSDRQGQKLVDHILAFDGKREECRRKGIPWRTGALLYGPPGTGKTSLIHAVASETGRSICYLSLGAVEKDQHLTELITASRDWSKTILVIEDVDATGVAVERRDDPPPPPTVYDESGAEVALPSPKSKEPPKPVTMSALLNSLDGLISPDGLVAIATTNHPEKLDPALVREGRFDLKINLGPLEFKA…	AAA family ATPase	protein metabolism	328	328	0.92	6e-105	0.4303	WP_135282878.1	pfam00004	1.13039e-24	98.4358	5G4F	99.76	2.3e-16	170.68	24.2	220	726	6SH4	100	76	30
87	MTDADDQHWLEQALHYARKSKDPSTKVGCVILRPNGTVASMGRNGFPRGIRDDEERLMNREVKNRMTIHAELNALHFALEDLTGATLYATFAPCENCALHIIQRGIARVVFPDSHVNESWRESQERSLALLREARVVITPFKLAEAA	dCMP deaminase	nucleotide metabolism	152	152	0.91	9e-44	0.5672	YP_009600817.1	cl00269	1.70498e-32	111.598	2W4L	99.92	8.2e-23	137.84	16.1	141	178	1VQ2	100	91	35
89	MTYGSVPHPMPGLKLFMAGGYVVGFAGDLRYAPLLARWFNDDCPVGCDDFDGLWDDDWDIIVMDEDGKIGIALADKIIPLDQEYYAIGSGAATALGAMAAGASAAEAIKIAAQFDVFTNANVEQITVADLRKTETRKVIA	Bacterial proteasome homolog (BPH)	protein metabolism	61.2	61.2	0.88	3e-08	0.3214	DAY73594.1				5OVU	99.48	1.4e-11	84.67	15.3	124	197	1G3K	98.9	49	35
105	MSDDNLIYGFQGRYRFLSNFHPVRRGVYLDGFRYPTVEHAYQAAKTLCPVERAEICHAKTPGEAKRLGREVTIRENWAVHRLCSMEGLLRQKFAPRTYLAGQLKNTGTKKIVEGNTWGDTFWGRCNGKGHNHLGELLMEIRQDLITNYTTGSR	Swarming motility protein YbiA	cell motility	138	138	0.9	6e-38	0.4855	QDV91711.1	cl21532	1.27145e-40	133.123	2B3W	100	9.4e-33	187.33	18.6	144	168	2B3W	100	94	37
115	MTHSASTLIGLTGGKGSGKDTMASVLLQRDFANLKFAGALKAMLAELLRYQGADEDTIARMIEGDLKEVPTDLLAGQTPRWAMQTLGTEWGRELIGENLWVDATMNKAATLPQVVITDVRFLNELEAVRTAGGRVIRIEDTSEGRTSDTHESEAHIAELPVDATFKNDKLLGVELGRDNFAYFLATCEEHWMGDGA	deoxynucleotide monophosphate (dNMP) kinases	nucleotide metabolism	139	139	0.85	1e-37	0.4561	WP_154143061.1	cl17190	6.50344e-13	64.7165	1DEK	99.72	1.8e-15	117.75	17.1	169	241	1ZUI	100	91	28
116	MTTTAKVITDSIGEYSPRLLTLELEYPRFIHAEVMTHRVFSRNASSSRAIPTKRMHRNILDNPALPASFRMNEPGMQGYTEAPPQVVDQALEIIERHRLFSIETAEALDALGLHKQNVNRYTEAHQHIKVVLTSCQWDNFDWLRIHHAADPTMIALADAIYAAREASTPKMLKPGEWHLSYITESDYARVEQMENKGDLTDLAILLRVSAARCARVSYNNFEGKPTTLEEDLALYEKLIKDFRGIVADFDPLHASPVEHQATPDRYLSRAMSWDQPALHGNLPGWVQHRKLIPGENMEGYKWQPLL	Thymidylate synthase ThyX	nucleotide metabolism	289	289	0.98	4e-93	0.4905	YP_009600772.1	cl27413	0.000153097	41.9525	2CFA	99.92	5.9e-24	190.77	17.6	157	217	2AF6	100	52	18
118	MTITHPELVRALAKPGAAIAESMTAQSADLLHHAVGVSGECGELLEALTAYPIGIDRVNLVEELGDLEFYLEGFRQNLGIERAATVTANDNEVMGYGVFTTTAHLAVSASKLLDLAKKVVIYEKEVVCAPFVIELQKFERLLNAIRFYLDITREETIEGNIAKLQVRYAAGSYSNQQAQTRADKADEAAA	Nucleoside triphosphate pyrophosphohydrolase MazG	nucleotide metabolism	129	129	0.96	8e-34	0.4247	QBQ71201.1	cl16941	1.37692e-05	41.8279	3CFA	99.37	8.2e-12	104.44	10	96	265	1VMG	96.3	35	24
119	MSTPATSVFPPASFGYHKTEIARGEFGEVSKIDEELAEFKDALAQDNPIMALVELSDLLGAVEGWMAKHTPAFGLDALIAMNAATKRSFASGQRAPKTPYVQELDAIREEQEAEDREIEQRVRSRSRNTVVEMRKGQEPVETTGPDRVIEVVVRAPAGGGKTTAMLLFEAMFNRFYHAAEPSPVRRYADEGFTFSARHGTLPDDRHLKALFDRTLFIVKSETAPVDQAEAA	Nucleoside triphosphate pyrophosphohydrolase MazG	nucleotide metabolism	55.5	55.5	0.34	3e-05	0.4458	QGT54131.1											2YXH	87	35	13
121	MSIFAIASKIDYGLLADAITHYGNFGWQQVEVPWIASYEALNATYFDDHFATGAPGWGLVGSAEQGFIELAARDLIEPGRYMAVSPCFRNEQRWTRDHQPWFIKLELWDTERDSYHDTMQEALEVMSELAPSKKIIPWQIGDTHDIVSEEDYRVPLELGSYGRRKARVYGREIEWNYGTGIALPRFSQM	seryl-tRNA synthetase (SerRS)	protein metabolism	74.7	74.7	0.94	5e-13	0.3056	QXM18483.1	cl33789	2.15907e-07	49.5189	2CJA	99.79	1.6e-17	131.89	15.5	187	522	6GIR	97.8	84	18
123	MPVSPSEIVIDLARDALLSEQAIESLTDRYMIAGETSPQQAFARAAAAFADDAAHAQRLYDYVSLGWFMFATPLLSNGGTQRGLPISCFLNYVPDSREGILAHYEENGWLASMGGGIGGYWGDIRSVGTSTSHGSRTSGIIPFAKVADSQMLAFNQGGTRRGSYAGYIDINHPEIEEWLEIRKASGGDQNRKTLNLHHGVNLTDEFMIAVRDNLQFNLVDPHSGAIRKIVSARALFRKLVETRHQTGEPYFFFIDTANRALPKPLKDRGLRVRHSNLCTEITLPVSEDRTAVCCLSSVNLAKWHEWKNAPLFIEDLMRMLDNTLNDFIERAPEPLRRAVHSALQERSVGLGALGWHSFLQQEMVPWESDLARGLNLMIFEHIERLADAASEKLAEERGA…	Ribonucleotide reductase (RNR) alpha	nucleotide metabolism	687	687	0.98	0	0.5829	WP_135282615.1	cl35765	0	844.623	5IM3	100	1e-90	808.83	52.6	551	963	1ZYZ	100	97	31
124	MSIFETRSHYKPFAYPFAFDRYQQAQKMHWLPEEVPLSEDVVDWNQKLTPSEQNLLTQLFRFFTQGDTDILSGGYLGRYIPAFPHPEIGMMLSAFATAEANHMHSYSLLLDTIGMPETEYKAFHEFEEMRAKHDFLFADRMKGNSIKKLALDLAVFSAFGEGMQLFSSFAILMSFQQRGLMKGMSTIVEWSIRDESLHVEAMIELFHAVIAEHPEIWTDTFKKHIYDICREMVDLEDAFIDLAFEMGDIDGITATDTKTYIRYIADRRLLQLGLKPNYGIDENPFDWLDWIMNAETHTNFFEGRSTEYSKGGVVGWERAFDSISSNTTRQSQSMQLVVYGKLDCPYCHLLKDSLDGMGVDYTYIALDEIAKRMEFYENSGTKTVPQIYLTDQQFSETAP…	Ribonucleotide reductase (RNR) beta	nucleotide metabolism	485	485	0.91	7e-167	0.6154	MBL4871587.1	PRK09614	8.62578e-108	320.619	1W68	100	1.5e-49	391.6	35.3	296	390	6W4X	100	75	19
156	MNAKTKAERRAAARSAKTPTPRVKPIEEAYRPRAKQIELVPRNANQADYIDLLYTEGKDILFATGPAGTGKTFLPSLYAVREMKDAGYRKIVLTRPLIENGEKIGALPGDINEKVGPWLNPIFDAFGKAGIGPAEIAAMLDKGVLEIAPLEMMRGRSFENTFILADEMQNSTKSQMKMLLTRIGEGSRMVITGDLEQRDRTDEECGLLDFLDRLGNAPRSRTNRFGLVEFDESDVVRHPIIRDVLRLYA	Phosphate starvation-inducible protein (PhoH)	nutrient assimilation	218	218	0.91	2e-67	0.4846	MBJ7298432.1	pfam02562	2.48748e-80	239.688	3B85	99.92	2e-21	136.88	26.2	205	208	3B85	100	74	39
