# Supplementary material for: A Novel Phage Infecting the Marine Photoheterotrophic Bacterium Citromicrobium bathyomarinum
Source: Viruses. 2022 Mar 2;14(3):512. doi: 10.3390/v14030512 (PMC8953757; doi:10.3390/v14030512)
Supplement: Supplementary file 1 [file viruses-14-00512-s001.zip › Dataset-S3.xlsx]

## Sheet: Cosine similarity distance
Gp#	Cosine similarity distance	Annotation	Functional category	Bin#
67	0.931135	Anti-CRISPR protein	DNA metabolism and transcription	1
73	0.927822	Tyrosine-type recombinase/integrase	Lysogeny	1
32	0.919821	Hypothetical protein	Hypothetical protein	1
127	0.909486	NAD-dependent DNA ligase	DNA metabolism and transcription	1
95	0.906336	Lysis inhibition RIIA	Lysogeny	1
123	0.900933	RNR subunit alpha;	DNA metabolism and transcription/AMGs	1
134	0.899804	Putative phage tail protein	Tail-related	1
57	0.898534	ATPase family associated with various cellular activities (AAA)	Others/AMGs	1
103	0.897998	Putative T5 A1-like protein	DNA metabolism and transcription	1
130	0.897229	1,6-anhydro-N-acetylmuramyl-L-alanine amidase	Lysis	1
114	0.896256	RecD/TraA helicase	DNA metabolism and transcription	1
119	0.894156	MazG	DNA metabolism and transcription/AMGs	1
55	0.892939	Hypothetical protein	Hypothetical protein	1
3	0.890874	Hypothetical protein	Hypothetical protein	1
138	0.890622	Tail tape-measure	Tail-related	1
88	0.889611	Bifunctional DNA primase/polymerase	DNA metabolism and transcription	1
156	0.889553	PhoH	Others/AMGs	1
154	0.888334	Hypothetical protein	Hypothetical protein	1
104	0.887166	Family A polymerase	DNA metabolism and transcription	1
54	0.886743	Hypothetical protein	Hypothetical protein	1
110	0.886742	Exonuclease	DNA metabolism and transcription	1
108	0.885291	DEDDh 3'-5' exonuclease domain family	DNA metabolism and transcription	1
133	0.884414	Tail fiber	Tail-related	1
87	0.880064	dCMP deaminase	DNA metabolism and transcription/AMGs	1
30	0.879988	Hypothetical protein	Hypothetical protein	1
115	0.879869	dNMP kinase	DNA metabolism and transcription/AMGs	1
142	0.879228	major tail tube	Tail-related	2
83	0.878523	Hypothetical protein	Hypothetical protein	2
125	0.876253	LexA-like repressor	Lysogeny	2
121	0.876167	Seryl-tRNA synthetase	DNA metabolism and transcription/AMGs	2
118	0.875242	MazG	DNA metabolism and transcription/AMGs	2
152	0.874411	Portal	Head and packaging protein	2
24	0.87356	Phage terminase large subunit	Head and packaging protein	2
26	0.866982	Crossover junction endodeoxyribonuclease RuvC	DNA metabolism and transcription	2
136	0.864891	Hub	Tail-related	2
116	0.864814	Polynucleotide kinase	DNA metabolism and transcription	2
99	0.863999	RNA polymerase-associated protein	DNA metabolism and transcription	2
146	0.861949	Head-tail connector	Head and packaging protein	2
148	0.859268	Minor capsid	Head and packaging protein	2
42	0.857746	High frequency of lysogenization K (HflK) family	Lysogeny	2
149	0.857379	Major capsid protein	Head and packaging protein	2
150	0.856351	Capsid assembly scaffolding	Head and packaging protein	2
37	0.855609	Hypothetical protein	Hypothetical protein	2
41	0.855386	Hypothetical protein	Hypothetical protein	2
43	0.8548	Hypothetical protein	Hypothetical protein	2
124	0.852985	RNR subunit beta	DNA metabolism and transcription/AMGs	2
144	0.852121	Neck	Head and packaging protein	2
97	0.852103	Hypothetical protein	Hypothetical protein	2
34	0.850755	Polynucleotide kinase	DNA metabolism and transcription	2
28	0.850418	Hypothetical protein	Hypothetical protein	2
98	0.850213	Hypothetical protein	Hypothetical protein	2
101	0.850151	Metal-dependent phosphohydrolases	DNA metabolism and transcription	2
96	0.847417	Lysis inhibition RIIIB	Lysogeny	3
66	0.846573	ROS/MUCR regulator	DNA metabolism and transcription	3
132	0.845731	Tail-related orf132	Tail-related	3
105	0.845509	Swarming motility protein YbiA	Others/AMGs	3
6	0.842412	Hypothetical protein	Hypothetical protein	3
89	0.842233	Proteasome subunit beta	Others/AMGs	3
131	0.841297	Tail-related orf131	Tail-related	3
76	0.840915	DnaJ-class molecular chaperone	DNA metabolism and transcription	3
47	0.839277	Hypothetical protein	Hypothetical protein	3
17	0.838665	Hypothetical protein	Hypothetical protein	3
31	0.838176	Hypothetical protein	Hypothetical protein	3
102	0.837439	Type I RM system methyltransferase	DNA metabolism and transcription	3
143	0.835298	Tail completion	Tail-related	3
50	0.834426	Hypothetical protein	Hypothetical protein	3
29	0.834147	Hypothetical protein	Hypothetical protein	3
60	0.833534	Hypothetical protein	Hypothetical protein	3
35	0.831792	Hypothetical protein	Hypothetical protein	3
16	0.829274	Hypothetical protein	Hypothetical protein	3
109	0.827527	Hypothetical protein	Hypothetical protein	3
92	0.82383	Hypothetical protein	Hypothetical protein	3
91	0.823674	Tyrosine-type recombinase/integrase	Lysogeny	3
135	0.821915	Cell wall-associated peptidase	Tail-related	3
7	0.821326	Hypothetical protein	Hypothetical protein	3
62	0.820467	Hypothetical protein	Hypothetical protein	3
137	0.819432	Distal tail	Tail-related	3
79	0.817982	Hypothetical protein	Hypothetical protein	3
44	0.816314	Hypothetical protein	Hypothetical protein	4
9	0.813436	Hypothetical protein	Hypothetical protein	4
86	0.813058	Hypothetical protein	Hypothetical protein	4
117	0.811297	Hypothetical protein	Hypothetical protein	4
84	0.80836	Hypothetical protein	Hypothetical protein	4
78	0.80817	Hypothetical protein	Hypothetical protein	4
112	0.80805	Hypothetical protein	Hypothetical protein	4
111	0.805454	Polyribonucleotide nucleotidyltransferase	DNA metabolism and transcription	4
5	0.803388	Hypothetical protein	Hypothetical protein	4
45	0.800158	Hypothetical protein	Hypothetical protein	4
14	0.79981	Hypothetical protein	Hypothetical protein	4
85	0.798733	Hypothetical protein	Hypothetical protein	4
129	0.798318	Hypothetical protein	Hypothetical protein	4
33	0.797759	Hypothetical protein	Hypothetical protein	4
61	0.797061	Hypothetical protein	Hypothetical protein	4
69	0.79534	Hypothetical protein	Hypothetical protein	4
68	0.795214	Hypothetical protein	Hypothetical protein	4
75	0.792354	Hypothetical protein	Hypothetical protein	4
56	0.789311	Moco carrier proteins	Others/AMGs	4
15	0.788303	Hypothetical protein	Hypothetical protein	4
36	0.786841	Hypothetical protein	Hypothetical protein	4
153	0.784691	Hypothetical protein	Hypothetical protein	4
40	0.783896	Hypothetical protein	Hypothetical protein	4
128	0.783825	Hypothetical protein	Hypothetical protein	4
140	0.78172	Pre-tape measure chaperone	Tail-related	4
113	0.781707	Hypothetical protein	Hypothetical protein	4
72	0.781569	Hypothetical protein	Hypothetical protein	5
77	0.779408	Helix-turn-helix	DNA metabolism and transcription	5
25	0.779067	Phage terminase small subunit	Head and packaging protein	5
48	0.776422	Formate dehydrogenase N	Others/AMGs	5
139	0.77489	Pre-tape measure chaperone	Tail-related	5
81	0.774263	Hypothetical protein	Hypothetical protein	5
59	0.773929	Hypothetical protein	Hypothetical protein	5
1	0.773653	Hypothetical protein	Hypothetical protein	5
63	0.768075	Hypothetical protein	Hypothetical protein	5
70	0.765027	Hypothetical protein	Hypothetical protein	5
74	0.764247	Hypothetical protein	Hypothetical protein	5
106	0.763894	Hypothetical protein	Hypothetical protein	5
21	0.759292	Hypothetical protein	Hypothetical protein	5
100	0.754514	Hypothetical protein	Hypothetical protein	5
20	0.75275	Hypothetical protein	Hypothetical protein	5
145	0.751885	Head-tail connector	Head and packaging protein	5
27	0.750335	Hypothetical protein	Hypothetical protein	5
18	0.750015	Hypothetical protein	Hypothetical protein	5
49	0.749055	Hypothetical protein	Hypothetical protein	5
64	0.746622	Hypothetical protein	Hypothetical protein	5
58	0.741938	Hypothetical protein	Hypothetical protein	5
12	0.741123	Hypothetical protein	Hypothetical protein	5
155	0.740613	Hypothetical protein	Hypothetical protein	5
147	0.735301	Hypothetical protein	Hypothetical protein	5
39	0.734106	Hypothetical protein	Hypothetical protein	5
90	0.733526	Hypothetical protein	Hypothetical protein	5
11	0.731461	Hypothetical protein	Hypothetical protein	6
94	0.728074	Hypothetical protein	Hypothetical protein	6
13	0.725171	Antirestriction protein ArdA	DNA metabolism and transcription	6
8	0.722676	Hypothetical protein	Hypothetical protein	6
82	0.721758	Hypothetical protein	Hypothetical protein	6
122	0.720162	GIY-YIG nuclease	DNA metabolism and transcription	6
65	0.71662	Hypothetical protein	Hypothetical protein	6
10	0.710133	Alternative ribosome-rescue factor A	DNA metabolism and transcription/AMGs	6
51	0.708532	Hypothetical protein	Hypothetical protein	6
46	0.700661	Hypothetical protein	Hypothetical protein	6
107	0.68935	Hypothetical protein	Hypothetical protein	6
71	0.673608	Hypothetical protein	Hypothetical protein	6
52	0.666382	Hypothetical protein	Hypothetical protein	6
38	0.664956	Hypothetical protein	Hypothetical protein	6
80	0.660606	Hypothetical protein	Hypothetical protein	6
19	0.653218	Hypothetical protein	Hypothetical protein	6
151	0.651973	Hypothetical protein	Hypothetical protein	6
22	0.649167	Hypothetical protein	Hypothetical protein	6
141	0.644552	Hypothetical protein	Hypothetical protein	6
126	0.641215	Hypothetical protein	Hypothetical protein	6
93	0.640242	Hypothetical protein	Hypothetical protein	6
120	0.633997	Hypothetical protein	Hypothetical protein	6
2	0.632176	Hypothetical protein	Hypothetical protein	6
23	0.63069	Hypothetical protein	Hypothetical protein	6
53	0.620372	Hypothetical protein	Hypothetical protein	6
4	0.543953	Hypothetical protein	Hypothetical protein	6

## Sheet: tRCI
ORF#	tRCI value	Annotation	Functional category	Bin#
53	0.749454	Hypothetical protein	Hypothetical protein	1
126	0.594483	Hypothetical protein	Hypothetical protein	1
12	0.543678	Hypothetical protein	Hypothetical protein	1
141	0.5318	Hypothetical protein	Hypothetical protein	1
82	0.524515	Hypothetical protein	Hypothetical protein	1
31	0.47621	Hypothetical protein	Hypothetical protein	1
40	0.450849	Hypothetical protein	Hypothetical protein	1
121	0.422885	Seryl-tRNA synthetase	DNA metabolism and transcription/AMGs	1
30	0.414553	Hypothetical protein	Hypothetical protein	1
139	0.394099	Pre-tape measure chaperone	Tail-related	1
17	0.370312	Hypothetical protein	Hypothetical protein	1
79	0.351271	Hypothetical protein	Hypothetical protein	1
14	0.341428	Hypothetical protein	Hypothetical protein	1
33	0.328803	Hypothetical protein	Hypothetical protein	1
104	0.303753	Family A polymerase	DNA metabolism and transcription	1
122	0.292757	GIY-YIG nuclease	DNA metabolism and transcription	1
56	0.287154	Moco carrier proteins	Others/AMGs	2
34	0.275724	Polynucleotide kinase	DNA metabolism and transcription	2
23	0.274274	Hypothetical protein	Hypothetical protein	2
20	0.26695	Hypothetical protein	Hypothetical protein	2
60	0.256485	Hypothetical protein	Hypothetical protein	2
101	0.256485	Metal-dependent phosphohydrolases	DNA metabolism and transcription	2
7	0.242648	Hypothetical protein	Hypothetical protein	2
6	0.236353	Hypothetical protein	Hypothetical protein	2
109	0.211903	Hypothetical protein	Hypothetical protein	2
83	0.205143	Hypothetical protein	Hypothetical protein	2
130	0.198277	1,6-anhydro-N-acetylmuramyl-L-alanine amidase	Lysis	2
15	0.185993	Hypothetical protein	Hypothetical protein	2
64	0.185993	Hypothetical protein	Hypothetical protein	2
92	0.185993	Hypothetical protein	Hypothetical protein	2
13	0.178814	Antirestriction protein ArdA	DNA metabolism and transcription	2
146	0.169671	Head-tail connector	Head and packaging protein	2
131	0.165959	Tail-related orf131	Tail-related	3
9	0.144956	Hypothetical protein	Hypothetical protein	3
135	0.139047	Cell wall-associated peptidase	Tail-related	3
90	0.135063	Hypothetical protein	Hypothetical protein	3
132	0.135063	Tail-related orf132	Tail-related	3
136	0.133057	Hub	Tail-related	3
89	0.126982	Proteasome subunit beta	Others/AMGs	3
35	0.118749	Hypothetical protein	Hypothetical protein	3
99	0.118749	RNA polymerase-associated protein	DNA metabolism and transcription	3
102	0.11247	Type I RM system methyltransferase	DNA metabolism and transcription	3
62	0.108233	Hypothetical protein	Hypothetical protein	3
100	0.108233	Hypothetical protein	Hypothetical protein	3
32	0.106099	Hypothetical protein	Hypothetical protein	3
115	0.106099	dNMP kinase	DNA metabolism and transcription/AMGs	3
63	0.0996329	Hypothetical protein	Hypothetical protein	3
57	0.0952681	ATPase family associated with various cellular activities (AAA)	Others/AMGs	3
24	0.0908589	Phage terminase large subunit	Head and packaging protein	4
105	0.0886375	Swarming motility protein YbiA	Others/AMGs	4
116	0.0886375	Thymidylate synthase ThyX	DNA metabolism and transcription/AMGs	4
41	0.0750647	Hypothetical protein	Hypothetical protein	4
124	0.0750647	RNR subunit beta	DNA metabolism and transcription/AMGs	4
123	0.0681158	RNR subunit alpha	DNA metabolism and transcription/AMGs	4
5	0.0657746	Hypothetical protein	Hypothetical protein	4
27	0.0586743	Hypothetical protein	Hypothetical protein	4
120	0.0586743	Hypothetical protein	Hypothetical protein	4
26	0.036649	Crossover junction endodeoxyribonuclease RuvC	DNA metabolism and transcription	4
127	0.036649	NAD-dependent DNA ligase	DNA metabolism and transcription	4
2	0.0264896	Hypothetical protein	Hypothetical protein	4
103	0.0239122	Putative T5 A1-like protein	DNA metabolism and transcription	4
88	0.0213193	Bifunctional DNA primase/polymerase	DNA metabolism and transcription	4
134	0.0160868	Putative phage tail protein	Tail-related	4
46	0.0134467	Hypothetical protein	Hypothetical protein	4
73	0.00811789	Tyrosine-type recombinase/integrase	Lysogeny	5
93	0.00542875	Hypothetical protein	Hypothetical protein	5
110	0.00272286	Exonuclease	DNA metabolism and transcription	5
97	0	Hypothetical protein	Hypothetical protein	5
47	-0.0138764	Hypothetical protein	Hypothetical protein	5
151	-0.0195535	Hypothetical protein	Hypothetical protein	5
140	-0.0253059	Pre-tape measure chaperone	Tail-related	5
65	-0.0282109	Hypothetical protein	Hypothetical protein	5
84	-0.0282109	Hypothetical protein	Hypothetical protein	5
94	-0.0340798	Hypothetical protein	Hypothetical protein	5
52	-0.0400291	Hypothetical protein	Hypothetical protein	5
111	-0.0400291	Polyribonucleotide nucleotidyltransferase	DNA metabolism and transcription	5
86	-0.0460611	Hypothetical protein	Hypothetical protein	5
38	-0.052178	Hypothetical protein	Hypothetical protein	5
108	-0.052178	DEDDh 3'-5' exonuclease domain family	DNA metabolism and transcription	5
95	-0.0552691	Lysis inhibition RIIA	Lysogeny	5
45	-0.0583823	Hypothetical protein	Hypothetical protein	6
77	-0.0583823	Helix-turn-helix	DNA metabolism and transcription	6
143	-0.0646766	Tail completion	Tail-related	6
133	-0.0678582	Tail fiber	Tail-related	6
87	-0.0710634	dCMP deaminase	DNA metabolism and transcription/AMGs	6
148	-0.0742923	Minor capsid	Head and packaging protein	6
22	-0.0808232	Hypothetical protein	Hypothetical protein	6
54	-0.0941872	Hypothetical protein	Hypothetical protein	6
37	-0.115037	Hypothetical protein	Hypothetical protein	6
50	-0.115037	Hypothetical protein	Hypothetical protein	6
152	-0.115037	Portal	Head and packaging protein	6
36	-0.12585	Hypothetical protein	Hypothetical protein	6
128	-0.12585	Hypothetical protein	Hypothetical protein	6
75	-0.140699	Hypothetical protein	Hypothetical protein	6
138	-0.140699	Tail tape-measure	Tail-related	6
8	-0.144492	Hypothetical protein	Hypothetical protein	6
67	-0.156074	Anti-CRISPR protein	DNA metabolism and transcription	7
81	-0.156074	Hypothetical protein	Hypothetical protein	7
114	-0.156074	RecD/TraA helicase	DNA metabolism and transcription	7
28	-0.160004	Hypothetical protein	Hypothetical protein	7
96	-0.160004	Lysis inhibition RIIB	Lysogeny	7
117	-0.163971	Hypothetical protein	Hypothetical protein	7
29	-0.201397	Hypothetical protein	Hypothetical protein	7
91	-0.201397	Tyrosine-type recombinase/integrase	Lysogeny	7
106	-0.201397	Hypothetical protein	Hypothetical protein	7
25	-0.214625	Phage terminase small subunit	Head and packaging protein	7
112	-0.219126	Hypothetical protein	Hypothetical protein	7
59	-0.232914	Hypothetical protein	Hypothetical protein	7
48	-0.252007	Formate dehydrogenase N	Others/AMGs	7
68	-0.256914	Hypothetical protein	Hypothetical protein	7
61	-0.266899	Hypothetical protein	Hypothetical protein	7
98	-0.266899	Hypothetical protein	Hypothetical protein	7
58	-0.271978	Hypothetical protein	Hypothetical protein	8
125	-0.271978	LexA-like repressor	Lysogeny	8
154	-0.30377	Hypothetical protein	Hypothetical protein	8
42	-0.309303	High frequency of lysogenization K (HflK) family	Lysogeny	8
150	-0.309303	Capsid assembly scaffolding	Head and packaging protein	8
155	-0.356299	Hypothetical protein	Hypothetical protein	8
149	-0.388484	Major capsid protein	Head and packaging protein	8
144	-0.409005	Neck	Head and packaging protein	8
78	-0.430545	Hypothetical protein	Hypothetical protein	8
66	-0.477121	ROS/MUCR regulator	DNA metabolism and transcription	8
55	-0.511201	Hypothetical protein	Hypothetical protein	8
137	-0.511201	Distal tail	Tail-related	8
119	-0.567929	MazG	DNA metabolism and transcription/AMGs	8
156	-0.599337	PhoH	Others/AMGs	8
44	-0.610333	Hypothetical protein	Hypothetical protein	8
142	-0.669918	Major tail tube	Tail-related	8
